# Supplementary material for: Patient Safety Incidents in Inpatient Psychiatric Settings: An Expert Opinion Survey
Source: Behav Sci (Basel). 2024 Nov 20;14(11):1116. doi: 10.3390/bs14111116 (PMC11591172; doi:10.3390/bs14111116)
Supplement: Supplementary file 1 [file behavsci-14-01116-s001.zip]

Archive with 1 entries (1 files):
- behavsci-3279921-supplementary.pdf
